# Supplementary material for: How Do Road Traffic Noise and Residential Greenness Correlate with Noise Annoyance and Long-Term Stress? Protocol and Pilot Study for a Large Field Survey with a Cross-Sectional Design
Source: Int J Environ Res Public Health. 2023 Feb 11;20(4):3203. doi: 10.3390/ijerph20043203 (PMC9965757; doi:10.3390/ijerph20043203)
Supplement: Supplementary file 1 [file ijerph-20-03203-s001.zip]

Archive with 1 entries (1 files):
- ijerph-2187558-supplementary.xlsx
