# Supplementary material for: How Do Road Traffic Noise and Residential Greenness Correlate with Noise Annoyance and Long-Term Stress? Protocol and Pilot Study for a Large Field Survey with a Cross-Sectional Design
Source: Int J Environ Res Public Health. 2023 Feb 11;20(4):3203. doi: 10.3390/ijerph20043203 (PMC9965757; doi:10.3390/ijerph20043203)
Supplement: Supplementary file 1 [file ijerph-20-03203-s001.zip › ijerph-2187558-supplementary.xlsx]

## Sheet: READ ME
"Settings_Validation"
VARIABLE	DEFINITION
Point_Number	Measurement point number based on GS' number
GS_ID	GS number
GS_Name	GS name
Size	Size of the GS
Noise_level	Type of GS based on the noise level
Type_of_GS	Type of GS based on both size and noise level
Study_Group	Study group to which the measurement point corresponds
Point_Laeq_10min_energMean	Energetic mean representative of the measurement point: from both the morning and afternoon measurement
Point_Laeq_Mean_sonBASE	Exact grid value from the sonBASE database of the measurement location (point)
N5_10min	Loudness' 5% percentile for both five minutes measurement intervals
"Pilot_Study"
VARIABLE	DEFINITION
ParticipantID	Participant's code
NoiseAnnoyance_Traffic	Value given by the participant in a 11-point scale for noise annoyance by road traffic
NoiseAnnoyance_Railway	Value given by the participant in a 11-point scale for noise annoyance by railway
NoiseAnnoyance_Aircraft	Value given by the participant in a 11-point scale for noise annoyance by aircraft
SleepDisturbance_Traffic	Value given by the participant in a 11-point scale for sleep disturbance by road traffic
SleepDisturbance_Railway	Value given by the participant in a 11-point scale for sleep disturbance by railway
SleepDisturbance_Aircraft	Value given by the participant in a 11-point scale for sleep disturbance by aircraft
CopingStress	Value given by the participant in a 5-point scale for ability to cope with stress
StressPrivateLife	Value given by the participant in a 5-point scale for stress in private life
Traffic_Lday_50mAroundHome	Average exposure to noise at participant's home for a 50m buffer in form of Lday
NDVI50mHome	Average exposure to greenness at participant's home for a 50m buffer in form of NDVI
StudyGroup	Study group to which the participant corresponds

## Sheet: Settings_Validation
Point_Number	GS_ID	GS_Name	Size	Noise_level	Type_of_GS	Study_Group	Point_Laeq_10min_energMean	Point_Laeq_Mean_sonBASE	N5_10min
1.1	1	Eggweg	Small	Quiet	Quiet-Small	QuSm	51.0298	42	9.97531
2.1	2	Föhrenstrasse	Large	Quiet	Quiet-Large	QuLa	47.1067	40	8.3864
2.2	2	Föhrenstrasse	Large	Quiet	Quiet-Large	LA	51.313	40	10.9971
3.1	3	Friedhof Schwamendingen	Large	Quiet	Quiet-Large	QuLa	45.4267	44	6.16495
3.2	3	Friedhof Schwamendingen	Large	Quiet	Quiet-Large	QuLa	49.4265	41	8.33273
4.1	4	MFO Park	Small	Quiet	Quiet-Small	QuSm	52.2389	41	12.1564
5.1	5	Oerliker Park	Large	Quiet	Quiet-Large	QuLa	59.6672	44	21.9555
5.2	5	Oerliker Park	Large	Quiet	Quiet-Large	QuLa	59.23	44	16.3996
6.1	6	Botanischer Garten	Large	Quiet	Quiet-Large	LA	50.2201	38	7.61389
7.1	7	Spielplatz Neumünsteranlage	Small	Quiet	Quiet-Small	QuSm	49.4326	40	9.47783
8.1	8	Garten der Villa Tober	Small	Quiet	Quiet-Small	QuSm	56.04	44	16.7023
9.1	9	Andreaspark	Large	Quiet	Quiet-Large	QuLa	58.9404	44	15.2272
9.2	9	Andreaspark	Large	Quiet	Quiet-Large	LA	56.939	41	17.5932
9.3	9	Andreaspark	Large	Quiet	Quiet-Large	LA	54.5656	46	14.2434
10.1	10	Leutschenpark	Large	Quiet	Quiet-Large	LA	54.8619	39	13.9099
11.1	11	Spielplatz Süsslerenanlage	Small	Quiet	Quiet-Small	QuSm	64.8109	42	19.8917
12.1	12	Spielplatz Langgrüt	Small	Quiet	Quiet-Small	QuSm	56.1455	43	16.1431
13.1	13	Spielplatz Zwischenbächen	Large	Quiet	Quiet-Large	QuLa	47.289	41	7.40731
14.1	14	Lerchenhalde	Large	Quiet	Quiet-Large	QuLa	50.289	40	9.30319
15.1	15	Winkelstrasse	Small	Quiet	Quiet-Small	QuSm	47.7681	38	7.3087
16.1	16	Hönggerberg	Large	Quiet	Quiet-Large	LA	43.4279	41	5.39936
16.2	16	Hönggerberg	Large	Quiet	Quiet-Large	LA	48.6022	37	8.50694
16.3	16	Hönggerberg	Large	Quiet	Quiet-Large	QuLa	53.3868	45	10.9389
16.4	16	Hönggerberg	Large	Quiet	Quiet-Large	QuLa	48.7245	36	7.85567
16.5	16	Hönggerberg	Large	Quiet	Quiet-Large	LA	53.9979	44	12.1941
17.1	17	Hürstwald	Large	Quiet	Quiet-Large	QuLa	49.3695	41	8.64139
17.2	17	Hürstwald	Large	Quiet	Quiet-Large	LA	48.7221	41	5.34226
18.1	18	Käferberg	Large	Quiet	Quiet-Large	QuLa	48.621	43	8.58805
18.2	18	Käferberg	Large	Quiet	Quiet-Large	QuLa	46.9607	44	7.2668
18.3	18	Käferberg	Large	Quiet	Quiet-Large	QuLa	51.7009	48	9.53899
18.4	18	Käferberg	Large	Quiet	Quiet-Large	QuLa	52	61	11.1041
19.1	19	Zürichberg	Large	Quiet	Quiet-Large	LA	46.1304	30	6.7613
19.2	19	Zürichberg	Large	Quiet	Quiet-Large	LA	41.5104	39	5.28448
19.3	19	Zürichberg	Large	Quiet	Quiet-Large	QuLa	43.847	48	6.27866
19.4	19	Zürichberg	Large	Quiet	Quiet-Large	QuLa	46.2981	36	7.39028
19.5	19	Zürichberg	Large	Quiet	Quiet-Large	QuLa	50.9095	43	10.6005
19.6	19	Zürichberg	Large	Quiet	Quiet-Large	LA	45.2814	41	6.5904
19.7	19	Zürichberg	Large	Quiet	Quiet-Large	LA	46.1759	32	9.30788
20.1	20	Uetliberg	Large	Quiet	Quiet-Large	LA	50.1989	43	9.21411
20.2	20	Uetliberg	Large	Quiet	Quiet-Large	LA	56.8499	37	11.5906
20.3	20	Uetliberg	Large	Quiet	Quiet-Large	LA	46.1671	56	7.6584
20.4	20	Uetliberg	Large	Quiet	Quiet-Large	LA	42.3541	33	5.16735
20.5	20	Uetliberg	Large	Quiet	Quiet-Large	LA	47.2833	41	7.41756
20.6	20	Uetliberg	Large	Quiet	Quiet-Large	LA	54.9818	54	12.7749
21.1	21	Mühlebödeli	Large	Quiet	Quiet-Large	QuLa	55.9049	43	13.9732
22.1	22	Wehrenbach	Large	Quiet	Quiet-Large	LA	59.0771	33	16.6487
22.2	22	Wehrenbach	Large	Quiet	Quiet-Large	LA	50.6054	45	9.30856
23.1	23	Psychiatrische Universitätsklinik	Large	Quiet	Quiet-Large	QuLa	52.9929	41	13.7516
23.2	23	Psychiatrische Universitätsklinik	Large	Quiet	Quiet-Large	LA	48.126	38	6.64066
24.1	24	Oetlisberg	Large	Quiet	Quiet-Large	QuLa	49.283	39	9.3699
25.1	25	Stöckentobelweg	Large	Quiet	Quiet-Large	LA	55.2826	45	13.11
26.1	26	Sihlhölzi	Small	Loud	Loud-Small	LoSm	61.7116	65	22.058
27.1	27	Helvetiaplatzt	Small	Loud	Loud-Small	LoSm	66.1749	63	28.0075
28.1	28	Felsrainanlage	Small	Loud	Loud-Small	LoSm	57.3273	59	16.7959
29.1	29	Alter Botanischer Garten	Large	Loud	Loud-Large	LoLa	55.0397	59	15.416
30.1	30	Park der Villa Bleuler	Small	Loud	Loud-Small	LoSm	52.6281	61	12.4768
31.1	31	Seeburgpark	Large	Loud	Loud-Large	LoLa	53.6023	58	13.6467
32.1	32	Stadthausanlage	Small	Loud	Loud-Small	LoSm	63.6715	58	23.1207
33.1	33	Bäckeranlage	Large	Loud	Loud-Large	LoLa	59.6183	61	18.0725
34.1	34	Klingenanlage	Small	Loud	Loud-Small	LoSm	71.439	61	46.6474
35.1	35	Schindlergut	Large	Loud	Loud-Large	LoLa	56.2218	55	13.1718
36.1	36	Beckenhof	Large	Loud	Loud-Large	LoLa	56.1912	61	16.3134
37.1	37	Platzspitz	Large	Loud	Loud-Large	LoLa	58.4081	57	16.6197
37.2	37	Platzspitz	Large	Loud	Loud-Large	LoLa	63.942	59	16.1469
38.1	38	Wipkingerpark	Small	Loud	Loud-Small	LoSm	59.4999	57	19.7919
39.1	39	Landenbergpark	Small	Loud	Loud-Small	LoSm	56.6649	57	13.8331
40.1	40	Irchelpark	Large	Loud	Loud-Large	LoLa	56.995	57	16.1871
40.2	40	Irchelpark	Large	Loud	Loud-Large	LoLa	55.2203	50	14.4982
41.1	41	Klopstockwiese	Large	Loud	Loud-Large	LoLa	52.0044	56	10.988
42.1	42	Arboretum	Large	Loud	Loud-Large	LoLa	62.0881	54	25.4394
42.2	42	Arboretum	Large	Loud	Loud-Large	LoLa	64.3363	57	20.0533
42.3	42	Arboretum	Large	Loud	Loud-Large	LoLa	68.9347	63	35.4116
43.1	43	Eggbühlstrasse	Small	Loud	Loud-Small	LoSm	59.6148	65	17.83
44.1	44	Universitätsspital Park	Large	Loud	Loud-Large	LoLa	52.0655	56	11.9174
45.1	45	Siriuswiese	Small	Loud	Loud-Small	LoSm	69.0532	62	21.7717
46.1	46	Stolzwiese	Small	Loud	Loud-Small	LoSm	55.6516	58	13.4083
47.1	47	St. Moritzstrasse	Small	Loud	Loud-Small	LoSm	59.6167	64	20.5107
48.1	48	Austrasse	Large	Loud	Loud-Large	LoLa	57.1992	65	13.9399
48.2	48	Austrasse	Large	Loud	Loud-Large	LoLa	55.8181	61	12.4023

## Sheet: Pilot_Study
ParticipantID	NoiseAnnoyance_Traffic	NoiseAnnoyance_Railway	NoiseAnnoyance_Aircraft	SleepDisturbance_Traffic	SleepDisturbance_Railway	SleepDisturbance_Aircraft	CopingStress	StressPrivateLife	Traffic_Lday_50mAroundHome	NDVI50mHome	StudyGroup
4rv37mjp8cj4	0	0	0	0	0	0	2	2	55.8381	0.311585	HNA
7t8yzu6e3d28	0	0	0	0	0	0	3	3	55.0127	0.310334	HNA
9oc68ip6vrf3	0	0	0	1	0	0	2	3	55.3035	0.320247	HNA
47jf873wrb33	0	0	0	0	0	0	2	4	55.8106	0.228352	HNA
3d6rfv8wpg99	0	0	0	0	0	0	3	2	54.4467	0.579328	HNA
2e6lgz8xkf97	0	1	0	0	0	0	4	3	35.9386	0.602412	LA
92dav3c8rs44	0	0	1	0	0	0	4	2	44.6	0.631818	LA
2uy8ere34cao	0	0	0	0	0	0	4	4	41.907	0.64206	LA
7sz6sjg38if9	0	0	5	0	0	0	2	3	37.5275	0.687687	LA
4c2392ovr63r	0	0	0	0	0	0	1	1	40.0994	0.736953	LA
3lka3crf9mya	0	5	0	0	5	0	3	3	40.7683	0.744913	LA
92lsy22jre3a	0	0	5	0	0	0	2	2	40.7042	0.767949	LA
27d3p73jfk73	0	0	0	0	0	0	4	1	41.27	0.680563	LA
9gf8ebu8s9h3	1	8	0	0	9	0	4	4	57.9712	0.277082	HNA
33jpp3e7ahv8	1	0	4	1	0	3	4	3	55.078	0.531869	HNA
6brn4uuh74vs	1	0	4	0	0	0	3	2	45.1162	0.630187	LA
3ijb78a7o9b9	1	0	1	0	0	0	3	2	41.5571	0.591087	LA
9lb2lni3l9aa	1	0	8	1	0	9	4	4	40.3502	0.586497	LA
6ek84awp49d7	1	0	2	1	0	1	2	2	43.3681	0.671755	LA
6wz6miw9mrv8	1	0	2	0	0	1	3	3	40.1223	0.78194	LA
6ey8fce7ie7a	2	0	2	2	0	2	3	1	55.0657	0.590359	HNA
8cj2zsr2hrv7	2	0	8	0	0	0	1	1	57.018	0.526168	HNA
69gk97uk2tm4	2	0	7	1	0	7	4	4	37.5925	0.552034	LA
2lc36ncr2uv9	2	2	5	2	2	5	4	3	41.4959	0.550809	LA
8le9sii2hi93	2	0	1	1	0	0	4	2	44.9582	0.585957	LA
6p3ash8a9aw3	2	0	0	0	0	0	3	3	40.3502	0.586497	LA
7rc37fg4xu66	2	0	2	1	0	1	3	1	38.0588	0.645533	LA
4zn6vof2h8p6	2	0	3	0	0	2	3	2	39.2421	0.654808	LA
3x8w7fkn3tk3	2	1	6	1	1	7	4	2	44.9173	0.700391	LA
6es42mzk3lvp	2	0	7	0	0	3	2	1	40.7195	0.67183	LA
2eko2zfk6le4	2	0	3	3	0	2	3	5	40.5286	0.679926	LA
3lm3h36w8vl8	3	0	1	1	0	1	4	3	56.1022	0.505823	HNA
86b8bec8wx64	3	0	5	1	0	2	1	2	41.7576	0.630896	LA
2thd688ysz28	4	0	0	3	0	0	2	2	55.0674	0.297351	HNA
7ukn6cvz7gf3	5	0	0	1	0	0	3	3	57.7667	0.447459	HNA
9ba9f9py2dy8	6	0	1	6	0	0	5	4	55.4118	0.544669	HNA
4ia3no6s8mc3	6	0	10	5	0	9	4	5	39.7995	0.588788	LA
3yxf4b4hio77	8	1	0	6	0	0	3	1	58.2309	0.372336	HNA
3a6wu3e6mb9a	8	1	0	5	0	0	3	1	56.5329	0.403536	HNA
9se66ek93826	8	0	0	3	0	0	5	5	57.7968	0.380257	HNA
8ih36dgx7nk7	9	0	0	8	0	0	4	4	57.3475	0.401251	HNA
